# Supplementary material for: Alterations in Gut Microbiota Composition in Patients with COVID-19: A Pilot Study of Whole Hypervariable 16S rRNA Gene Sequencing
Source: Biomedicines. 2023 Jan 27;11(2):367. doi: 10.3390/biomedicines11020367 (PMC9953267; doi:10.3390/biomedicines11020367)
Supplement: Supplementary file 1 [file biomedicines-11-00367-s001.zip]

Archive with 1 entries (1 files):
- biomedicines-2108463-supplementary.pdf
